# Supplementary material for: Determinants of Changes in Women’s and Men’s Physical Activity and Sedentary Behavior across the Transition to Parenthood: A Focus Group Study
Source: Int J Environ Res Public Health. 2022 Feb 19;19(4):2421. doi: 10.3390/ijerph19042421 (PMC8878758; doi:10.3390/ijerph19042421)
Supplement: Supplementary file 1 [file ijerph-19-02421-s001.zip]

Archive with 1 entries (1 files):
- ijerph-1582109-supplementary.pdf
